# Supplementary material for: Short-Term Sleep Fragmentation Dysregulates Autophagy in a Brain Region-Specific Manner
Source: Life (Basel). 2021 Oct 16;11(10):1098. doi: 10.3390/life11101098 (PMC8538758; doi:10.3390/life11101098)
Supplement: Supplementary file 1 [file life-11-01098-s001.zip]

Archive with 1 entries (1 files):
- life-1419966-supplementary.pdf
